# Supplementary material for: Genetic signature of Last Glacial Maximum regional refugia in a circum-Antarctic sea spider
Source: R Soc Open Sci. 2017 Oct 18;4(10):170615. doi: 10.1098/rsos.170615 (PMC5666255; doi:10.1098/rsos.170615)
Supplement: Electronic Supplementary material S1 Sample location [file rsos170615supp1.xlsx]

## Sheet: Table S1
Genetic signature of Last Glacial Maximum regional refugia in a circum-Antarctic sea spider
Anna Soler-Membrives, Katrin Linse, Karen J. Miller and Claudia P. Arango
Supplementary material table 1
Sample	Long	Lat	Depth	Region	Zone	Station	Station	Cruise/ Expedition	Vessel	N/station	Hap	N/Hap
Lodged at the British Antarctic Survey							as in cruise report
09-0004	-67.92	-68.53	568.77	AP	AP	2001-03-01	BASWAP1-AGT-1B	JR230 - BASWAP	RRS James Clark Ross	5	1	1
09-0005	-67.92	-68.53	568.77	AP	AP	2001-03-01	BASWAP1-AGT-1B	JR230 - BASWAP	RRS James Clark Ross	5	2	37
09-0006	-67.92	-68.53	568.77	AP	AP	2001-03-01	BASWAP1-AGT-1B	JR230 - BASWAP	RRS James Clark Ross	5	2	37
09-0007	-67.92	-68.53	568.77	AP	AP	2001-03-01	BASWAP1-AGT-1B	JR230 - BASWAP	RRS James Clark Ross	5	2	37
09-0202-1	-67.17	-69.45	454.41	AP	AP	2002-03-01	BASWAP3-AGT-7a	JR230 - BASWAP	RRS James Clark Ross	2	2	37
09-0151-1	-67.98	-68.43	590.92	AP	AP	2003-03-01	BASWAP1-AGT-2A	JR230 - BASWAP	RRS James Clark Ross	12	2	37
09-0151-10	-67.98	-68.43	590.92	AP	AP	2003-03-01	BASWAP1-AGT-2A	JR230 - BASWAP	RRS James Clark Ross	12	2	37
09-0151-2	-67.98	-68.43	590.92	AP	AP	2003-03-01	BASWAP1-AGT-2A	JR230 - BASWAP	RRS James Clark Ross	12	2	37
09-0151-3	-67.98	-68.43	590.92	AP	AP	2003-03-01	BASWAP1-AGT-2A	JR230 - BASWAP	RRS James Clark Ross	12	2	37
09-0151-4	-67.98	-68.43	590.92	AP	AP	2003-03-01	BASWAP1-AGT-2A	JR230 - BASWAP	RRS James Clark Ross	12	2	37
09-0151-6	-67.98	-68.43	590.92	AP	AP	2003-03-01	BASWAP1-AGT-2A	JR230 - BASWAP	RRS James Clark Ross	12	2	37
09-0151-7	-67.98	-68.43	590.92	AP	AP	2003-03-01	BASWAP1-AGT-2A	JR230 - BASWAP	RRS James Clark Ross	12	2	37
09-0151-8	-67.98	-68.43	590.92	AP	AP	2003-03-01	BASWAP1-AGT-2A	JR230 - BASWAP	RRS James Clark Ross	12	2	37
09-0151-9	-67.98	-68.43	590.92	AP	AP	2003-03-01	BASWAP1-AGT-2A	JR230 - BASWAP	RRS James Clark Ross	12	2	37
09-1641	-67.98	-68.43	590.92	AP	AP	2003-03-01	BASWAP1-AGT-2A	JR230 - BASWAP	RRS James Clark Ross	12	2	37
09-0168-5	-67.98	-68.44	585.71	AP	AP	2004-03-01	BASWAP1-AGT-2B	JR230 - BASWAP	RRS James Clark Ross	10	2	37
09-0168-6	-67.98	-68.44	585.71	AP	AP	2004-03-01	BASWAP1-AGT-2B	JR230 - BASWAP	RRS James Clark Ross	10	2	37
09-0168-8	-67.98	-68.44	585.71	AP	AP	2004-03-01	BASWAP1-AGT-2B	JR230 - BASWAP	RRS James Clark Ross	10	2	37
09-0168-9	-67.98	-68.44	585.71	AP	AP	2004-03-01	BASWAP1-AGT-2B	JR230 - BASWAP	RRS James Clark Ross	10	2	37
09-0025	-67.92	-68.53	568.77	AP	AP	2001-03-01	BASWAP1-AGT-1B	JR230 - BASWAP	RRS James Clark Ross	5	3	22
09-0157	-67.98	-68.43	590.92	AP	AP	2003-03-01	BASWAP1-AGT-2A	JR230 - BASWAP	RRS James Clark Ross	12	3	22
09-0168-4	-67.98	-68.44	585.71	AP	AP	2004-03-01	BASWAP1-AGT-2B	JR230 - BASWAP	RRS James Clark Ross	10	3	22
09-0168-7	-67.98	-68.44	585.71	AP	AP	2004-03-01	BASWAP1-AGT-2B	JR230 - BASWAP	RRS James Clark Ross	10	3	22
09-0168-10	-67.98	-68.44	585.71	AP	AP	2004-03-01	BASWAP1-AGT-2B	JR230 - BASWAP	RRS James Clark Ross	10	6	1
09-0168-2	-67.98	-68.44	585.71	AP	AP	2004-03-01	BASWAP1-AGT-2B	JR230 - BASWAP	RRS James Clark Ross	10	7	1
09-0168-3	-67.98	-68.44	585.71	AP	AP	2004-03-01	BASWAP1-AGT-2B	JR230 - BASWAP	RRS James Clark Ross	10	8	1
09-0202-2	-67.17	-69.45	454.41	AP	AP	2002-03-01	BASWAP3-AGT-7a	JR230 - BASWAP	RRS James Clark Ross	2	9	1
09-0151-5	-67.98	-68.43	590.92	AP	AP	2003-03-01	BASWAP1-AGT-2A	JR230 - BASWAP	RRS James Clark Ross	12	4	1
09-0168-1	-67.98	-68.44	585.71	AP	AP	2004-03-01	BASWAP1-AGT-2B	JR230 - BASWAP	RRS James Clark Ross	10	5	87
ANDP-PS61-47-1	-62.525	-61.83	192	AP	AP	ANDP01	PS61/047-1	ANT XIX-/3 ANDEEP I	RV Polarstern	1	3	22
BIO06-235-10	-62.525	-61.827	190	AP	AP	BIO01	LI-AGT-4	JR144 BIOPEARL I	RV Polarstern	5	10	1
BIO06-235-11	-62.525	-61.827	190	AP	AP	BIO01	LI-AGT-4	JR144 BIOPEARL I	RV Polarstern	5	3	22
BIO06-235-3	-62.525	-61.827	190	AP	AP	BIO01	LI-AGT-4	JR144 BIOPEARL I	RV Polarstern	5	3	22
BIO06-235-2	-62.525	-61.827	190	AP	AP	BIO01	LI-AGT-4	JR144 BIOPEARL I	RV Polarstern	5	11	16
BEN03-423-2	-70.952	-10.559	318	WD	WD	BEN04	PS65/245	ANT XXI/2 BENDEX	RV Polarstern	3	11	16
BEN03-15-3	-54.617	3.207	553	AI	BI	SUB02	PS65/020	ANT XXI/2 BENDEX	RV Polarstern	2	30	1
BEN03-624-1	-71.125	-11.499	120	WD	WD	BEN08	PS65/278	ANT XXI/2 BENDEX	RV Polarstern	1	31	4
BEN03-15-5	-54.617	3.207	553	AI	BI	SUB02	PS65/020	ANT XXI/2 BENDEX	RV Polarstern	2	31	4
BEN03-844-1	-70.845	-10.472	276	WD	WD	BEN02	PS65/336	ANT XXI/2 BENDEX	RV Polarstern	7	32	22
BEN03-844-1-2	-70.845	-10.472	276	WD	WD	BEN02	PS65/336	ANT XXI/2 BENDEX	RV Polarstern	7	32	22
BEN03-844-2	-70.845	-10.472	276	WD	WD	BEN02	PS65/336	ANT XXI/2 BENDEX	RV Polarstern	7	32	22
BEN03-844-4	-70.845	-10.472	276	WD	WD	BEN02	PS65/336	ANT XXI/2 BENDEX	RV Polarstern	7	32	22
BEN03-844-5	-70.845	-10.472	276	WD	WD	BEN02	PS65/336	ANT XXI/2 BENDEX	RV Polarstern	7	32	22
BEN03-844-6	-70.845	-10.472	276	WD	WD	BEN02	PS65/336	ANT XXI/2 BENDEX	RV Polarstern	7	32	22
BEN03-202-1	-70.936	-10.528	274	WD	WD	BEN03	PS65/109	ANT XXI/2 BENDEX	RV Polarstern	1	32	22
BEN03-423-4	-70.952	-10.559	318	WD	WD	BEN04	PS65/245	ANT XXI/2 BENDEX	RV Polarstern	3	32	22
BEN03-261-2	-71.092	-11.508	302	WD	WD	BEN06	PS65/148	ANT XXI/2 BENDEX	RV Polarstern	1	32	22
BEN03-576-12	-71.119	-11.437	228	WD	WD	BEN07	PS65/280	ANT XXI/2 BENDEX	RV Polarstern	1	32	22
BEN03-231-9	-70.835	-10.579	274	WD	WD	BEN05	PS65/121	ANT XXI/2 BENDEX	RV Polarstern	1	33	1
BEN03-844-3	-70.845	-10.472	276	WD	WD	BEN02	PS65/336	ANT XXI/2 BENDEX	RV Polarstern	7	34	2
BEN03-423-3	-70.952	-10.559	318	WD	WD	BEN04	PS65/245	ANT XXI/2 BENDEX	RV Polarstern	3	34	2
BEN03-567-1	-70.869	-10.728	291	WD	WD	BEN01	PS65/274	ANT XXI/2 BENDEX	RV Polarstern	1	35	1
BENP-03-03-1	-54.503	3.241	247	AI	BI	SUB01	PS65/019	ANT XXI/2 BENDEX	RV Polarstern	3	31	4
BENP-03-03-3	-54.503	3.241	247	AI	BI	SUB01	PS65/019	ANT XXI/2 BENDEX	RV Polarstern	3	31	4
BENP-03-03-04	-54.503	3.241	247	AI	BI	SUB01	PS65/019	ANT XXI/2 BENDEX	RV Polarstern	3	36	1
LAM02-649-3	-57.681	-26.415	270	AI	SSI	SUB04	PS61/200-1	ANT XIX/5 LAMPOS	RV Polarstern	3	5	87
LAM02-649-5	-57.681	-26.415	270	AI	SSI	SUB04	PS61/200-1	ANT XIX/5 LAMPOS	RV Polarstern	3	5	87
LAM02-651-4	-57.677	-26.424	301	AI	SSI	SUB05	PS61/196-1	ANT XIX/5 LAMPOS	RV Polarstern	1	5	87
LAM02-803-7	-61.391	-55.448	283	AP	AP	LAM01	PS61/252-1	ANT XIX/5 LAMPOS	RV Polarstern	2	12	1
LAM02-649-4	-57.681	-26.415	270	AI	SSI	SUB04	PS61/200-1	ANT XIX/5 LAMPOS	RV Polarstern	3	37	2
LAM02-757	-57.676	-26.252	305	AI	SSI	SUB06	PS61/194-1	ANT XIX/5 LAMPOS	RV Polarstern	1	38	1
LAM02-803-6	-61.391	-55.448	283	AP	AP	LAM01	PS61/252-1	ANT XIX/5 LAMPOS	RV Polarstern	2	3	22
LAM02-804-16	-61.39	-55.45	273	AP	AP	LAM02	PS61/253-1	ANT XIX/5 LAMPOS	RV Polarstern	1	13	2
BIOEBS-3bS-1	-59.48	-27.288	507	AI	SSI	SUB03	ST-EBS-3B	JR144 BIOPEARL I	RRS James Clark Ross	3	5	87
BIOEBS-3bS-2	-59.48	-27.288	507	AI	SSI	SUB03	ST-EBS-3B	JR144 BIOPEARL I	RRS James Clark Ross	3	5	87
BIOEBS-3bS-3	-59.48	-27.288	507	AI	SSI	SUB03	ST-EBS-3B	JR144 BIOPEARL I	RRS James Clark Ross	3	5	87
BIOEBS-4S-1	-62.525	-61.83	192	AP	AP	BIO01	LI-EBS-4	JR144 BIOPEARL I	RRS James Clark Ross	5	3	22
Lodged at the Smithsonian Institution National Museum of Natural History. Details in Mahon et al (2008)
137_04	-64.555	-63.3203	360	AP	AP	PEN01		LMG 04-14, LMG 06-05	ASRV Laurence M. Gould	30	2	37
137_06	-64.555	-63.3203	360	AP	AP	PEN01		LMG 04-14, LMG 06-05	ASRV Laurence M. Gould	30	2	37
137_07	-64.555	-63.3203	360	AP	AP	PEN01		LMG 04-14, LMG 06-05	ASRV Laurence M. Gould	30	2	37
137_08	-64.555	-63.3203	360	AP	AP	PEN01		LMG 04-14, LMG 06-05	ASRV Laurence M. Gould	30	2	37
137_18	-64.555	-63.3203	360	AP	AP	PEN01		LMG 04-14, LMG 06-05	ASRV Laurence M. Gould	30	2	37
137_24	-64.555	-63.3203	360	AP	AP	PEN01		LMG 04-14, LMG 06-05	ASRV Laurence M. Gould	30	2	37
137_44	-64.555	-63.3203	360	AP	AP	PEN01		LMG 04-14, LMG 06-05	ASRV Laurence M. Gould	30	2	37
137_45	-64.555	-63.3203	360	AP	AP	PEN01		LMG 04-14, LMG 06-05	ASRV Laurence M. Gould	30	2	37
137_48	-64.555	-63.3203	360	AP	AP	PEN01		LMG 04-14, LMG 06-05	ASRV Laurence M. Gould	30	2	37
137_51	-64.555	-63.3203	360	AP	AP	PEN01		LMG 04-14, LMG 06-05	ASRV Laurence M. Gould	30	2	37
137_54	-64.555	-63.3203	360	AP	AP	PEN01		LMG 04-14, LMG 06-05	ASRV Laurence M. Gould	30	2	37
137_68	-64.555	-63.3203	360	AP	AP	PEN01		LMG 04-14, LMG 06-05	ASRV Laurence M. Gould	30	2	37
137_71	-64.555	-63.3203	360	AP	AP	PEN01		LMG 04-14, LMG 06-05	ASRV Laurence M. Gould	30	2	37
137_74	-64.555	-63.3203	360	AP	AP	PEN01		LMG 04-14, LMG 06-05	ASRV Laurence M. Gould	30	2	37
137_78	-64.555	-63.3203	360	AP	AP	PEN01		LMG 04-14, LMG 06-05	ASRV Laurence M. Gould	30	2	37
137_81	-64.555	-63.3203	360	AP	AP	PEN01		LMG 04-14, LMG 06-05	ASRV Laurence M. Gould	30	2	37
137_92	-64.555	-63.3203	360	AP	AP	PEN01		LMG 04-14, LMG 06-05	ASRV Laurence M. Gould	30	2	37
123_04	-67.4753	-68.3233	490	AP	AP	PEN04		LMG 04-14, LMG 06-05	ASRV Laurence M. Gould	9	2	37
117_5_06	-64.0894	-62.4506	156	AP	AP	PEN05		LMG 04-14, LMG 06-05	ASRV Laurence M. Gould	13	2	37
137_09	-64.555	-63.3203	360	AP	AP	PEN01		LMG 04-14, LMG 06-05	ASRV Laurence M. Gould	30	3	22
137_20	-64.555	-63.3203	360	AP	AP	PEN01		LMG 04-14, LMG 06-05	ASRV Laurence M. Gould	30	3	22
137_41	-64.555	-63.3203	360	AP	AP	PEN01		LMG 04-14, LMG 06-05	ASRV Laurence M. Gould	30	3	22
137_64	-64.555	-63.3203	360	AP	AP	PEN01		LMG 04-14, LMG 06-05	ASRV Laurence M. Gould	30	3	22
57_04	-63.5053	-62.3442	256	AP	AP	PEN03		LMG 04-14, LMG 06-05	ASRV Laurence M. Gould	2	3	22
117_01	-64.0894	-62.4506	156	AP	AP	PEN05		LMG 04-14, LMG 06-05	ASRV Laurence M. Gould	13	3	22
117_03	-64.0894	-62.4506	156	AP	AP	PEN05		LMG 04-14, LMG 06-05	ASRV Laurence M. Gould	13	3	22
117_5_02	-64.0894	-62.4506	156	AP	AP	PEN05		LMG 04-14, LMG 06-05	ASRV Laurence M. Gould	13	3	22
117_5_04	-64.0894	-62.4506	156	AP	AP	PEN05		LMG 04-14, LMG 06-05	ASRV Laurence M. Gould	13	3	22
117_5_05	-64.0894	-62.4506	156	AP	AP	PEN05		LMG 04-14, LMG 06-05	ASRV Laurence M. Gould	13	3	22
117_5_08	-64.0894	-62.4506	156	AP	AP	PEN05		LMG 04-14, LMG 06-05	ASRV Laurence M. Gould	13	3	22
117_5_10	-64.0894	-62.4506	156	AP	AP	PEN05		LMG 04-14, LMG 06-05	ASRV Laurence M. Gould	13	3	22
24_02	-63.4	-57.1975	335	AP	AP	PEN06		LMG 04-14, LMG 06-05	ASRV Laurence M. Gould	2	3	22
117_5_11	-64.0894	-62.4506	156	AP	AP	PEN05		LMG 04-14, LMG 06-05	ASRV Laurence M. Gould	13	13	2
117_02	-64.0894	-62.4506	156	AP	AP	PEN05		LMG 04-14, LMG 06-05	ASRV Laurence M. Gould	13	14	1
117_04	-64.0894	-62.4506	156	AP	AP	PEN05		LMG 04-14, LMG 06-05	ASRV Laurence M. Gould	13	15	1
123_01	-67.4753	-68.3233	490	AP	AP	PEN04		LMG 04-14, LMG 06-05	ASRV Laurence M. Gould	9	16	6
123_03	-67.4753	-68.3233	490	AP	AP	PEN04		LMG 04-14, LMG 06-05	ASRV Laurence M. Gould	9	16	6
123_05	-67.4753	-68.3233	490	AP	AP	PEN04		LMG 04-14, LMG 06-05	ASRV Laurence M. Gould	9	16	6
123_06	-67.4753	-68.3233	490	AP	AP	PEN04		LMG 04-14, LMG 06-05	ASRV Laurence M. Gould	9	16	6
117_5_01	-64.0894	-62.4506	156	AP	AP	PEN05		LMG 04-14, LMG 06-05	ASRV Laurence M. Gould	13	16	6
117_5_07	-64.0894	-62.4506	156	AP	AP	PEN05		LMG 04-14, LMG 06-05	ASRV Laurence M. Gould	13	16	6
123_02	-67.4753	-68.3233	490	AP	AP	PEN04		LMG 04-14, LMG 06-05	ASRV Laurence M. Gould	9	17	1
123_07	-67.4753	-68.3233	490	AP	AP	PEN04		LMG 04-14, LMG 06-05	ASRV Laurence M. Gould	9	18	1
123_09	-67.4753	-68.3233	490	AP	AP	PEN04		LMG 04-14, LMG 06-05	ASRV Laurence M. Gould	9	19	1
123_10	-67.4753	-68.3233	490	AP	AP	PEN04		LMG 04-14, LMG 06-05	ASRV Laurence M. Gould	9	20	1
137_02	-64.555	-63.3203	360	AP	AP	PEN01		LMG 04-14, LMG 06-05	ASRV Laurence M. Gould	30	21	4
137_05	-64.555	-63.3203	360	AP	AP	PEN01		LMG 04-14, LMG 06-05	ASRV Laurence M. Gould	30	21	4
137_10	-64.555	-63.3203	360	AP	AP	PEN01		LMG 04-14, LMG 06-05	ASRV Laurence M. Gould	30	21	4
137_29	-64.555	-63.3203	360	AP	AP	PEN01		LMG 04-14, LMG 06-05	ASRV Laurence M. Gould	30	21	4
137_03	-64.555	-63.3203	360	AP	AP	PEN01		LMG 04-14, LMG 06-05	ASRV Laurence M. Gould	30	22	1
137_21	-64.555	-63.3203	360	AP	AP	PEN01		LMG 04-14, LMG 06-05	ASRV Laurence M. Gould	30	23	2
137_47	-64.555	-63.3203	360	AP	AP	PEN01		LMG 04-14, LMG 06-05	ASRV Laurence M. Gould	30	24	1
137_61	-64.555	-63.3203	360	AP	AP	PEN01		LMG 04-14, LMG 06-05	ASRV Laurence M. Gould	30	25	1
137_82	-64.555	-63.3203	360	AP	AP	PEN01		LMG 04-14, LMG 06-05	ASRV Laurence M. Gould	30	26	1
24_03	-63.4	-57.1975	335	AP	AP	PEN06		LMG 04-14, LMG 06-05	ASRV Laurence M. Gould	2	27	1
57_05	-63.5053	-62.3442	256	AP	AP	PEN03		LMG 04-14, LMG 06-05	ASRV Laurence M. Gould	2	28	1
63_03	-64.4153	-64.4019	353	AP	AP	PEN02		LMG 04-14, LMG 06-05	ASRV Laurence M. Gould	1	29	1
Lodged at the Queensland Museum. CEAMARC samples details in Arango et al. (2011)
CEA003	-66.5553	143.317	204.6	EA	TA	13A		CEAMARC	Aurora Australis	2	5	87
CEA013	-66.1592	140.657	676.74	EA	TA	37		CEAMARC	Aurora Australis	4	5	87
CEA014	-66.5553	143.317	204.6	EA	TA	37		CEAMARC	Aurora Australis	4	42	16
CEA015	-66.5608	143.932	865.6	EA	TA	60		CEAMARC	Aurora Australis	8	23	2
CEA016	-66.5553	143.317	204.6	EA	TA	37		CEAMARC	Aurora Australis	4	5	87
CEA025	-65.9997	141.985	1121.4	EA	TA	3		CEAMARC	Aurora Australis	5	42	16
CEA028	-65.9997	141.985	1121.4	EA	TA	3		CEAMARC	Aurora Australis	5	5	87
CEA046	-66.3944	140.484	929.8	EA	TA	71		CEAMARC	Aurora Australis	2	5	87
CEA053	-66.43	140.524	175.1	EA	TA	70		CEAMARC	Aurora Australis	4	5	87
CEA055	-66.43	140.524	175.1	EA	TA	70		CEAMARC	Aurora Australis	4	5	87
CEA057	-66.43	140.524	175.1	EA	TA	70		CEAMARC	Aurora Australis	4	5	87
CEA061	-66.1669	139.656	636.6	EA	TA	18		CEAMARC	Aurora Australis	10	5	87
CEA062	-66.1669	139.656	636.6	EA	TA	18		CEAMARC	Aurora Australis	10	11	16
CEA069	-66.1669	139.656	636.6	EA	TA	18		CEAMARC	Aurora Australis	10	11	16
CEA101	-66.3836	139.802	407.6	EA	TA	15B		CEAMARC	Aurora Australis	10	5	87
CEA102	-66.3836	139.802	407.6	EA	TA	15B		CEAMARC	Aurora Australis	10	11	16
CEA103	-66.3836	139.802	407.6	EA	TA	15B		CEAMARC	Aurora Australis	10	5	87
CEA104	-66.3836	139.802	407.6	EA	TA	15B		CEAMARC	Aurora Australis	10	5	87
CEA105	-66.3836	139.802	407.6	EA	TA	15B		CEAMARC	Aurora Australis	10	5	87
CEA106	-66.3836	139.802	407.6	EA	TA	15B		CEAMARC	Aurora Australis	10	11	16
CEA107	-66.3836	139.802	407.6	EA	TA	15B		CEAMARC	Aurora Australis	10	5	87
CEA108	-66.3836	139.802	407.6	EA	TA	15B		CEAMARC	Aurora Australis	10	5	87
CEA109	-66.3836	139.802	407.6	EA	TA	15B		CEAMARC	Aurora Australis	10	5	87
CEA114	-66.16	139.314	219.4	EA	TA	19		CEAMARC	Aurora Australis	10	5	87
CEA115	-66.16	139.314	219.4	EA	TA	19		CEAMARC	Aurora Australis	10	5	87
CEA116	-66.16	139.314	219.4	EA	TA	19		CEAMARC	Aurora Australis	10	11	16
CEA117	-66.16	139.314	219.4	EA	TA	19		CEAMARC	Aurora Australis	10	5	87
CEA118	-66.16	139.314	219.4	EA	TA	19		CEAMARC	Aurora Australis	10	11	16
CEA119	-66.16	139.314	219.4	EA	TA	19		CEAMARC	Aurora Australis	10	5	87
CEA120	-66.16	139.314	219.4	EA	TA	19		CEAMARC	Aurora Australis	10	5	87
CEA122	-66.16	139.314	219.4	EA	TA	19		CEAMARC	Aurora Australis	10	5	87
CEA123	-66.5608	143.932	865.6	EA	TA	60		CEAMARC	Aurora Australis	8	5	87
CEA124	-66.16	139.314	219.4	EA	TA	19		CEAMARC	Aurora Australis	10	37	2
CEA127	-66.5608	143.932	865.6	EA	TA	60		CEAMARC	Aurora Australis	8	5	87
CEA128	-66.5608	143.932	865.6	EA	TA	60		CEAMARC	Aurora Australis	8	5	87
CEA129	-66.16	139.314	219.4	EA	TA	19		CEAMARC	Aurora Australis	10	56	1
CEA131	-66.5553	143.317	204.6	EA	TA	37		CEAMARC	Aurora Australis	4	11	16
CEA132	-66.5608	143.932	865.6	EA	TA	60		CEAMARC	Aurora Australis	8	57	2
CEA110	-66.3836	139.802	407.6	EA	TA	15B		CEAMARC	Aurora Australis	10	43	4
CEA026	-65.9997	141.985	1121.4	EA	TA	3		CEAMARC	Aurora Australis	5	45	2
CEA027	-65.9997	141.985	1121.4	EA	TA	3		CEAMARC	Aurora Australis	5	46	10
CEA126	-66.5608	143.932	865.6	EA	TA	60		CEAMARC	Aurora Australis	8	46	10
CEA133	-66.5608	143.932	865.6	EA	TA	60		CEAMARC	Aurora Australis	8	46	10
CEA072	-66.1592	140.657	777.9	EA	TA	1		CEAMARC	Aurora Australis	1	47	15
CEA029	-65.9997	141.985	1121.4	EA	TA	3		CEAMARC	Aurora Australis	5	47	15
CEA002	-66.1592	140.657	676.74	EA	TA	13A		CEAMARC	Aurora Australis	2	47	15
CEA045	-66.3944	140.484	929.8	EA	TA	71		CEAMARC	Aurora Australis	2	48	3
CEA056	-66.43	140.524	175.1	EA	TA	70		CEAMARC	Aurora Australis	4	49	1
CEA059	-66.1669	139.656	636.6	EA	TA	18		CEAMARC	Aurora Australis	10	50	1
CEA063	-66.1669	139.656	636.6	EA	TA	18		CEAMARC	Aurora Australis	10	51	1
CEA064	-66.1669	139.656	636.6	EA	TA	18		CEAMARC	Aurora Australis	10	52	2
CEA065	-66.1669	139.656	636.6	EA	TA	18		CEAMARC	Aurora Australis	10	52	2
CEA066	-66.1669	139.656	636.6	EA	TA	18		CEAMARC	Aurora Australis	10	53	2
CEA068	-66.1669	139.656	636.6	EA	TA	18		CEAMARC	Aurora Australis	10	54	1
CEA080	-65.9994	141.326	1188.8	EA	TA	2		CEAMARC	Aurora Australis	1	55	10
CEA070	-66.1669	139.656	636.6	EA	TA	18		CEAMARC	Aurora Australis	10	55	10
CEA130	-66.5608	143.932	865.6	EA	TA	60		CEAMARC	Aurora Australis	8	55	10
173-REV1	-66.8836	140.016	36.9	EA	TA	REV01		REVOLTA	L'Astrolabe	13	11	16
173-REV3	-66.8836	140.016	36.9	EA	TA	REV01		REVOLTA	L'Astrolabe	13	5	87
173-REV5	-66.8836	140.016	36.9	EA	TA	REV01		REVOLTA	L'Astrolabe	13	48	3
173-REV6	-66.8836	140.016	36.9	EA	TA	REV01		REVOLTA	L'Astrolabe	13	5	87
173-REV7	-66.8836	140.016	36.9	EA	TA	REV01		REVOLTA	L'Astrolabe	13	40	8
173-REV8	-66.8836	140.016	36.9	EA	TA	REV01		REVOLTA	L'Astrolabe	13	5	87
173-REV9	-66.8836	140.016	36.9	EA	TA	REV01		REVOLTA	L'Astrolabe	13	69	2
173-REV10	-66.8836	140.016	36.9	EA	TA	REV01		REVOLTA	L'Astrolabe	13	57	2
173-REV12	-66.8836	140.016	36.9	EA	TA	REV01		REVOLTA	L'Astrolabe	13	11	16
173-REV16	-66.8836	140.016	36.9	EA	TA	REV01		REVOLTA	L'Astrolabe	13	5	87
173-REV19	-66.8836	140.016	36.9	EA	TA	REV01		REVOLTA	L'Astrolabe	13	45	2
173-REV21	-66.8836	140.016	36.9	EA	TA	REV01		REVOLTA	L'Astrolabe	13	5	87
173-REV23	-66.8836	140.016	36.9	EA	TA	REV01		REVOLTA	L'Astrolabe	13	5	87
DAV05	-68.5833	77.9667	25	EA	DS	DAV01		Davis Station	SCUBA	13	58	10
DAV06	-68.5833	77.9667	25	EA	DS	DAV01		Davis Station	SCUBA	13	58	10
DAV07	-68.5833	77.9667	25	EA	DS	DAV01		Davis Station	SCUBA	13	58	10
DAV08	-68.5833	77.9667	25	EA	DS	DAV01		Davis Station	SCUBA	13	58	10
DAV09	-68.5833	77.9667	25	EA	DS	DAV01		Davis Station	SCUBA	13	58	10
DAV10	-68.5833	77.9667	25	EA	DS	DAV01		Davis Station	SCUBA	13	59	1
DAV12	-68.5833	77.9667	25	EA	DS	DAV01		Davis Station	SCUBA	13	58	10
DAV13	-68.5833	77.9667	25	EA	DS	DAV01		Davis Station	SCUBA	13	58	10
DAV14	-68.5833	77.9667	25	EA	DS	DAV01		Davis Station	SCUBA	13	58	10
DAV15	-68.5833	77.9667	25	EA	DS	DAV01		Davis Station	SCUBA	13	43	4
DAV16	-68.5833	77.9667	25	EA	DS	DAV01		Davis Station	SCUBA	13	58	10
DAV17	-68.5833	77.9667	25	EA	DS	DAV01		Davis Station	SCUBA	13	58	10
DAV18	-68.5833	77.9667	25	EA	DS	DAV01		Davis Station	SCUBA	13	40	8
BR36	-65.87	89.3	399.65	EA	TA	BR02		VII2009.2010	Aurora Australis	6	5	87
BR24	-64.79	94.16	692.15	EA	TA	BR03		VII2009.2010	Aurora Australis	5	5	87
BRN07	-64.79	94.16	692.15	EA	TA	BR03		VII2009.2010	Aurora Australis	5	5	87
BRN09	-64.56	95.32	759.85	EA	TA	BR04		VII2009.2010	Aurora Australis	6	5	87
BR18	-64.76	94.18	1153.3	EA	TA	BR05		VII2009.2010	Aurora Australis	1	5	87
BR30	-65.87	89.3	399.65	EA	TA	BR02		VII2009.2010	Aurora Australis	6	11	16
BR01	-63.52	100.87	1261	EA	TA	BR01		VII2009.2010	Aurora Australis	1	40	8
BR09	-64.56	95.32	759.85	EA	TA	BR04		VII2009.2010	Aurora Australis	6	40	8
BR10	-64.56	95.32	759.85	EA	TA	BR04		VII2009.2010	Aurora Australis	6	40	8
BR11	-64.56	95.32	759.85	EA	TA	BR04		VII2009.2010	Aurora Australis	6	40	8
BRN14	-64.56	95.32	759.85	EA	TA	BR04		VII2009.2010	Aurora Australis	6	40	8
BR22	-64.79	94.16	692.15	EA	TA	BR03		VII2009.2010	Aurora Australis	5	41	2
BRN05	-64.56	95.32	759.85	EA	TA	BR04		VII2009.2010	Aurora Australis	6	41	2
BR33	-65.87	89.3	399.65	EA	TA	BR02		VII2009.2010	Aurora Australis	6	42	16
BR23	-64.79	94.16	692.15	EA	TA	BR03		VII2009.2010	Aurora Australis	5	42	16
BRN03	-64.79	94.16	692.15	EA	TA	BR03		VII2009.2010	Aurora Australis	5	42	16
BR29	-65.87	89.3	399.65	EA	TA	BR02		VII2009.2010	Aurora Australis	6	43	4
BR32	-65.87	89.3	399.65	EA	TA	BR02		VII2009.2010	Aurora Australis	6	43	4
BR31	-65.87	89.3	399.65	EA	TA	BR02		VII2009.2010	Aurora Australis	6	44	1
Lodged at MNHN, Paris
IU-2007-88a	-66.0007	141.354	232.56	EA	TA	CEA-02		CEAMARC	Aurora Australis	9	5	87
IU-2007-88e	-66.0007	141.354	232.56	EA	TA	CEA-02		CEAMARC	Aurora Australis	9	5	87
IU-2007-88f	-66.0007	141.354	232.56	EA	TA	CEA-02		CEAMARC	Aurora Australis	9	5	87
IU-2007-88h	-66.0007	141.354	232.56	EA	TA	CEA-02		CEAMARC	Aurora Australis	9	5	87
IU-2007-88i	-66.0007	141.354	232.56	EA	TA	CEA-02		CEAMARC	Aurora Australis	9	5	87
IU2007-208	-66.5169	140.001	218.98	EA	TA	EA14		CEAMARC	Aurora Australis	1	5	87
IU2007-129	-66.6692	143.614	657.2	EA	TA	EA15		CEAMARC	Aurora Australis	1	5	87
IU2007-236	-66.1483	140.65	212.14	EA	TA	EA16		CEAMARC	Aurora Australis	2	5	87
IU-2007-100a	-66.547	143.283	817.1	EA	TA	EA25		CEAMARC	Aurora Australis	10	5	87
IU-2007-100d	-66.547	143.283	817.1	EA	TA	EA25		CEAMARC	Aurora Australis	10	5	87
IU-2007-100e	-66.547	143.283	817.1	EA	TA	EA25		CEAMARC	Aurora Australis	10	5	87
IU-2007-100g	-66.547	143.283	817.1	EA	TA	EA25		CEAMARC	Aurora Australis	10	5	87
IU-2007-100h	-66.547	143.283	817.1	EA	TA	EA25		CEAMARC	Aurora Australis	10	5	87
IU-2007-100i	-66.547	143.283	817.1	EA	TA	EA25		CEAMARC	Aurora Australis	10	5	87
IU-2007-74a	-66.4039	139.794	903.24	EA	TA	EA26		CEAMARC	Aurora Australis	7	5	87
IU-2007-74h	-66.4039	139.794	903.24	EA	TA	EA26		CEAMARC	Aurora Australis	7	5	87
IU-2007-85a	-66.1706	139.353	667.9	EA	TA	EA27		CEAMARC	Aurora Australis	10	5	87
IU-2007-85d	-66.1706	139.353	667.9	EA	TA	EA27		CEAMARC	Aurora Australis	10	5	87
IU-2007-85e	-66.1706	139.353	667.9	EA	TA	EA27		CEAMARC	Aurora Australis	10	5	87
IU-2007-85f	-66.1706	139.353	667.9	EA	TA	EA27		CEAMARC	Aurora Australis	10	5	87
IU-2007-85g	-66.1706	139.353	667.9	EA	TA	EA27		CEAMARC	Aurora Australis	10	5	87
IU-2007-85h	-66.1706	139.353	667.9	EA	TA	EA27		CEAMARC	Aurora Australis	10	5	87
IU-2007-85i	-66.1706	139.353	682.55	EA	TA	EA27		CEAMARC	Aurora Australis	10	5	87
IU-2007-85j	-66.1706	139.353	682.55	EA	TA	EA27		CEAMARC	Aurora Australis	10	5	87
IU-2007-22b	-66.5438	143.991	786.54	EA	TA	EA28		CEAMARC	Aurora Australis	7	5	87
IU-2007-22e	-66.5438	143.991	786.54	EA	TA	EA28		CEAMARC	Aurora Australis	7	5	87
IU-2007-22f	-66.5438	143.991	786.54	EA	TA	EA28		CEAMARC	Aurora Australis	7	5	87
IU-2007-3d	-66.0003	142.014	244.57	EA	TA	EA30		CEAMARC	Aurora Australis	4	5	87
IU-2007-78b	-66.3357	143.036	683.59	EA	TA	EA32		CEAMARC	Aurora Australis	8	5	87
IU-2007-33d	-66.1691	139.932	149.91	EA	TA	EA33		CEAMARC	Aurora Australis	3	5	87
IU-2007-33e	-66.1691	139.932	149.91	EA	TA	EA33		CEAMARC	Aurora Australis	3	5	87
IU-2007-1e	-66.5643	142.387	383.92	EA	TA	EA34		CEAMARC	Aurora Australis	4	5	87
IU-2007-92cd	-66.5499	142.959	866.58	EA	TA	EA35		CEAMARC	Aurora Australis	3	5	87
IU-2007-42c	-66.1669	139.621	413.56	EA	TA	EA40		CEAMARC	Aurora Australis	7	5	87
IU-2007-42f	-66.1669	139.621	413.56	EA	TA	EA40		CEAMARC	Aurora Australis	7	5	87
IU-2007-42j	-66.1669	139.621	413.56	EA	TA	EA40		CEAMARC	Aurora Australis	7	5	87
IU-2007-16f	-65.7069	140.597	425	EA	TA	EA41		CEAMARC	Aurora Australis	3	5	87
IU-2007-78h	-66.3357	143.036	683.59	EA	TA	EA32		CEAMARC	Aurora Australis	8	40	8
IU-2007-74b	-66.4039	139.794	903.24	EA	TA	EA26		CEAMARC	Aurora Australis	7	11	16
IU-2007-22g	-66.5438	143.991	786.54	EA	TA	EA28		CEAMARC	Aurora Australis	7	11	16
IU-2007-42h	-66.1669	139.621	413.56	EA	TA	EA40		CEAMARC	Aurora Australis	7	11	16
IU-2007-42i	-66.1669	139.621	413.56	EA	TA	EA40		CEAMARC	Aurora Australis	7	11	16
IU2007-196	-66.335	141.273	215.75	EA	TA	EA13		CEAMARC	Aurora Australis	3	42	16
IU2007-166	-66.3164	142	245.81	EA	TA	EA17		CEAMARC	Aurora Australis	1	42	16
IU2007-160	-66.3313	142.681	342.44	EA	TA	EA23		CEAMARC	Aurora Australis	1	42	16
IU2007-38a	-65.9994	139.68	277.95	EA	TA	EA24		CEAMARC	Aurora Australis	1	42	16
IU-2007-22a	-66.5438	143.991	786.54	EA	TA	EA28		CEAMARC	Aurora Australis	7	42	16
IU-2007-22d	-66.5438	143.991	786.54	EA	TA	EA28		CEAMARC	Aurora Australis	7	42	16
IU-2007-3h	-66.0003	142.014	244.57	EA	TA	EA30		CEAMARC	Aurora Australis	4	42	16
IU-2007-3j	-66.0003	142.014	244.57	EA	TA	EA30		CEAMARC	Aurora Australis	4	42	16
IU-2007-78e	-66.3357	143.036	683.59	EA	TA	EA32		CEAMARC	Aurora Australis	8	42	16
IU-2007-78j	-66.3357	143.036	683.59	EA	TA	EA32		CEAMARC	Aurora Australis	8	42	16
IU-2007-1c	-66.5643	142.387	383.92	EA	TA	EA34		CEAMARC	Aurora Australis	4	42	16
IU2007-289	-66.3314	142.681	292.14	EA	TA	EA12		CEAMARC	Aurora Australis	1	46	10
IU-2007-22c	-66.5438	143.991	786.54	EA	TA	EA28		CEAMARC	Aurora Australis	7	46	10
IU-2007-78g	-66.3357	143.036	683.59	EA	TA	EA32		CEAMARC	Aurora Australis	8	46	10
IU-2007-1b	-66.5643	142.387	383.92	EA	TA	EA34		CEAMARC	Aurora Australis	4	46	10
IU-2007-88c	-66.0007	141.354	232.56	EA	TA	CEA-02		CEAMARC	Aurora Australis	9	47	15
IU-2007-88g	-66.0007	141.354	232.56	EA	TA	CEA-02		CEAMARC	Aurora Australis	9	47	15
IU2007-199	-66.335	141.273	215.75	EA	TA	EA13		CEAMARC	Aurora Australis	3	47	15
IU2007-235	-66.1483	140.65	212.14	EA	TA	EA16		CEAMARC	Aurora Australis	2	47	15
IU2007-124	-66.0139	142.716	438.56	EA	TA	EA18		CEAMARC	Aurora Australis	1	47	15
IU2007-216	-66.0039	142.314	233.01	EA	TA	EA19		CEAMARC	Aurora Australis	1	47	15
IU2007-110	-66.5499	142.959	866.72	EA	TA	EA21		CEAMARC	Aurora Australis	1	47	15
IU-2007-217a	-66.0039	142.314	233.52	EA	TA	EA31		CEAMARC	Aurora Australis	1	47	15
IU-2007-33b	-66.1691	139.932	149.91	EA	TA	EA33		CEAMARC	Aurora Australis	3	47	15
IU-2007-97a	-65.9912	139.307	472.4	EA	TA	EA37		CEAMARC	Aurora Australis	1	47	15
IU-2007-16h	-65.7069	140.597	425	EA	TA	EA41		CEAMARC	Aurora Australis	3	47	15
IU-2007-16i	-65.7069	140.597	425	EA	TA	EA41		CEAMARC	Aurora Australis	3	47	15
IU-2007-78c	-66.3357	143.036	683.59	EA	TA	EA32		CEAMARC	Aurora Australis	8	55	10
IU-2007-92cb	-66.5499	142.959	866.58	EA	TA	EA35		CEAMARC	Aurora Australis	3	55	10
IU-2007-92cf	-66.5499	142.959	866.58	EA	TA	EA35		CEAMARC	Aurora Australis	3	55	10
IU-2007-77c	-66.5618	141.262	176.9	EA	TA	EA39		CEAMARC	Aurora Australis	1	55	10
IU-2007-100b	-66.547	143.283	817.1	EA	TA	EA25		CEAMARC	Aurora Australis	10	60	1
IU-2007-100c	-66.547	143.283	817.1	EA	TA	EA25		CEAMARC	Aurora Australis	10	61	1
IU-2007-100f	-66.547	143.283	817.1	EA	TA	EA25		CEAMARC	Aurora Australis	10	62	1
IU-2007-100j	-66.547	143.283	817.1	EA	TA	EA25		CEAMARC	Aurora Australis	10	63	1
IU2007-195	-66.335	141.273	215.75	EA	TA	EA13		CEAMARC	Aurora Australis	3	64	2
IU-2007-1a	-66.5643	142.387	383.92	EA	TA	EA34		CEAMARC	Aurora Australis	4	64	2
IU-2007-3g	-66.0003	142.014	244.57	EA	TA	EA30		CEAMARC	Aurora Australis	4	65	1
IU-2007-42g	-66.1669	139.621	413.56	EA	TA	EA40		CEAMARC	Aurora Australis	7	66	1
IU-2007-72f	-66.865	142.685	396.4	EA	TA	EA29		CEAMARC	Aurora Australis	1	67	1
IU-2007-74e	-66.4039	139.794	903.24	EA	TA	EA26		CEAMARC	Aurora Australis	7	68	2
IU-2007-74g	-66.4039	139.794	903.24	EA	TA	EA26		CEAMARC	Aurora Australis	7	68	2
IU-2007-74f	-66.4039	139.794	903.24	EA	TA	EA26		CEAMARC	Aurora Australis	7	69	2
IU-2007-78d	-66.3357	143.036	683.59	EA	TA	EA32		CEAMARC	Aurora Australis	8	70	1
IU-2007-78i	-66.3357	143.036	683.59	EA	TA	EA32		CEAMARC	Aurora Australis	8	71	1
IU-2007-85b	-66.1706	139.353	667.9	EA	TA	EA27		CEAMARC	Aurora Australis	10	72	1
IU-2007-88b	-66.0007	141.354	232.56	EA	TA	CEAMARC-02		CEAMARC	Aurora Australis	9	73	1
IU-2007-88d	-66.0007	141.354	232.56	EA	TA	CEAMARC-02		CEAMARC	Aurora Australis	9	74	2
IU-2007-94a	-66.3211	143.976	504.28	EA	TA	EA36		CEAMARC	Aurora Australis	2	75	1
IU-2007-94b	-66.3211	143.976	504.28	EA	TA	EA36		CEAMARC	Aurora Australis	2	76	1
IU2007-333	-65.9124	143.967	363.01	EA	TA	EA20		CEAMARC	Aurora Australis	1	77	1
IU2007-65	-66.3384	140.029	567.78	EA	TA	EA22		CEAMARC	Aurora Australis	1	78	1
IU-2007-42d	-66.1669	139.621	413.56	EA	TA	EA40		CEAMARC	Aurora Australis	7	53	2
IU-2007-85c	-66.1706	139.353	667.9	EA	TA	EA27		CEAMARC	Aurora Australis	10	48	3
IU-2007-74c	-66.4039	139.794	903.24	EA	TA	EA26		CEAMARC	Aurora Australis	7	55	10
Lodged at Zoologische Staatssammlung München
POL41	-70.4094	-8.32167	599.4	WD	WD	POL01	PS71/48-2	ANT XXIV/2 ANDEEP-SYSTCO	RV Polarstern	13	32	22
POL42	-70.4094	-8.32167	599.4	WD	WD	POL01	PS71/48-2	ANT XXIV/2 ANDEEP-SYSTCO	RV Polarstern	13	32	22
POL43	-70.4094	-8.32167	599.4	WD	WD	POL01	PS71/48-2	ANT XXIV/2 ANDEEP-SYSTCO	RV Polarstern	13	32	22
POL44	-70.4094	-8.32167	599.4	WD	WD	POL01	PS71/48-2	ANT XXIV/2 ANDEEP-SYSTCO	RV Polarstern	13	32	22
POL45	-70.4094	-8.32167	599.4	WD	WD	POL01	PS71/48-2	ANT XXIV/2 ANDEEP-SYSTCO	RV Polarstern	13	32	22
POL46	-70.4094	-8.32167	599.4	WD	WD	POL01	PS71/48-2	ANT XXIV/2 ANDEEP-SYSTCO	RV Polarstern	13	32	22
POL47	-70.4094	-8.32167	599.4	WD	WD	POL01	PS71/48-2	ANT XXIV/2 ANDEEP-SYSTCO	RV Polarstern	13	32	22
POL48	-70.4094	-8.32167	599.4	WD	WD	POL01	PS71/48-2	ANT XXIV/2 ANDEEP-SYSTCO	RV Polarstern	13	32	22
POL49	-70.4094	-8.32167	599.4	WD	WD	POL01	PS71/48-2	ANT XXIV/2 ANDEEP-SYSTCO	RV Polarstern	13	32	22
POL51	-70.4094	-8.32167	599.4	WD	WD	POL01	PS71/48-2	ANT XXIV/2 ANDEEP-SYSTCO	RV Polarstern	13	32	22
POL52	-70.4094	-8.32167	599.4	WD	WD	POL01	PS71/48-2	ANT XXIV/2 ANDEEP-SYSTCO	RV Polarstern	13	32	22
POL55	-70.4094	-8.32167	599.4	WD	WD	POL01	PS71/48-2	ANT XXIV/2 ANDEEP-SYSTCO	RV Polarstern	13	32	22
POL53	-70.4094	-8.32167	599.4	WD	WD	POL01	PS71/48-2	ANT XXIV/2 ANDEEP-SYSTCO	RV Polarstern	13	39	1
Lodged at NIWA
NIWA010	-76.594	176.828	367	EA	RS	NIWA02		TAN0802	RV TANGAROA	3	5	87
NIW36808-2	-76.1931	176.296	447	EA	RS	NIWA03		TAN0802	RV TANGAROA	5	5	87
NIW36808-3	-76.1931	176.296	447	EA	RS	NIWA03		TAN0802	RV TANGAROA	5	5	87
NIW36883-1	-76.202	176.248	449	EA	RS	NIWA04		TAN0802	RV TANGAROA	7	5	87
NIW36883-3	-76.202	176.248	449	EA	RS	NIWA04		TAN0802	RV TANGAROA	7	5	87
NIW36182-1	-75.633	169.85	527.5	EA	RS	NIWA06		TAN0802	RV TANGAROA	4	5	87
NIW36340-1	-75.6242	167.321	477	EA	RS	NIWA07		TAN0802	RV TANGAROA	6	5	87
NIW36883-4	-76.202	176.248	449	EA	RS	NIWA04		TAN0802	RV TANGAROA	7	79	6
NIW36182	-75.633	169.85	527.5	EA	RS	NIWA06		TAN0802	RV TANGAROA	4	79	6
NIW36340-2	-75.6242	167.321	477	EA	RS	NIWA07		TAN0802	RV TANGAROA	6	79	6
NIW36340-3	-75.6242	167.321	477	EA	RS	NIWA07		TAN0802	RV TANGAROA	6	79	6
NIW36340-4	-75.6242	167.321	477	EA	RS	NIWA07		TAN0802	RV TANGAROA	6	79	6
NIW36340-6	-75.6242	167.321	477	EA	RS	NIWA07		TAN0802	RV TANGAROA	6	79	6
NIW36182-3	-75.633	169.85	527.5	EA	RS	NIWA06		TAN0802	RV TANGAROA	4	80	1
NIW36808-1	-76.1931	176.296	447	EA	RS	NIWA03		TAN0802	RV TANGAROA	5	81	1
NIWA008	-76.1931	176.296	447	EA	RS	NIWA03		TAN0802	RV TANGAROA	5	82	4
NIWA006	-76.202	176.248	449	EA	RS	NIWA04		TAN0802	RV TANGAROA	7	82	4
NIWA004	-73.1245	174.321	321	EA	RS	NIWA05		TAN0802	RV TANGAROA	2	82	4
NIWA005	-73.1245	174.321	321	EA	RS	NIWA05		TAN0802	RV TANGAROA	2	82	4
NIWA007	-76.202	176.248	449	EA	RS	NIWA04		TAN0802	RV TANGAROA	7	83	1
NIWA009	-76.1931	176.296	447	EA	RS	NIWA03		TAN0802	RV TANGAROA	5	84	1
NIW36681	-76.6023	176.802	360	EA	RS	NIWA01		TAN0802	RV TANGAROA	1	74	2
NIW36883-2	-76.202	176.248	449	EA	RS	NIWA04		TAN0802	RV TANGAROA	7	46	10
NIW36182-2	-75.633	169.85	527.5	EA	RS	NIWA06		TAN0802	RV TANGAROA	4	46	10
NIW36340-5	-75.6242	167.321	477	EA	RS	NIWA07		TAN0802	RV TANGAROA	6	46	10
NIWSP36596-2	-76.594	176.828	367	EA	RS	NIWA02		TAN0802	RV TANGAROA	3	85	1
NIWSP36596-1	-76.594	176.828	367	EA	RS	NIWA02		TAN0802	RV TANGAROA	3	55	10
NIW36883-5	-76.202	176.248	449	EA	RS	NIWA04		TAN0802	RV TANGAROA	7	55	10
