# Supplementary material for: Genetic signature of Last Glacial Maximum regional refugia in a circum-Antarctic sea spider
Source: R Soc Open Sci. 2017 Oct 18;4(10):170615. doi: 10.1098/rsos.170615 (PMC5666255; doi:10.1098/rsos.170615)
Supplement: Electronic Supplementary material S2 Regions and haplotypes [file rsos170615supp2.xlsx]

## Sheet: Supp Inf 3
Genetic signature of Last Glacial Maximum regional refugia in a circum-Antarctic sea spider
Anna Soler-Membrives, Katrin Linse, Karen J. Miller and Claudia P. Arango
Supplementary material table 2
Region	Zone	Station	Long	Lat	Depth	N/station	N of Hap	N/Hap
AP	AP	2001-03-01	-67.92	-68.53	568.77	5	3	H1 (1), H2 (3), H3 (1)
AP	AP	2002-03-01	-67.17	-69.45	454.41	2	2	H2 (1), H9 (1)
AP	AP	2003-03-01	-67.98	-68.43	590.92	12	3	H2 (10), H3 (1), H4 (1)
AP	AP	2004-03-01	-67.98	-68.44	585.71	10	6	H2 (4), H3 (2), H5 (1), H6 (1), H7 (1), H8 (1)
AP	AP	ANDP01	-62.525	-61.83	192	1	1	H3 (1)
AP	AP	BIO01	-62.525	-61.827	190	5	3	H3 (3), H10 (1), H11 (1)
AP	AP	LAM01	-61.391	-55.448	283	2	2	H3 (1), H12 (1)
AP	AP	LAM02	-61.39	-55.45	273	1	1	H13 (1)
AP	AP	PEN01	-64.555	-63.3203	360	30	8	H2 (17), H3 (4), H21 (4), H22 (1), H23 (1), H24 (1), H25(1), H26 (1)
AP	AP	PEN02	-64.4153	-64.4019	353	1	1	H29 (1)
AP	AP	PEN03	-63.5053	-62.3442	256	2	2	H3 (1), H28 (1)
AP	AP	PEN04	-67.4753	-68.3233	490	9	6	H2 (1), H16 (4), H17 (1), H18 (1), H19 (1), H20 (1)
AP	AP	PEN05	-64.0894	-62.4506	156	13	6	H2 (1), H3 (7), H13 (1), H14 (1), H15 (1), H16 (2)
AP	AP	PEN06	-63.4	-57.1975	335	2	2	H3 (1), H27(1)
EA	TA	1	-66.1592	140.657	777.9	1	1	H47 (1)
EA	TA	2	-65.9994	141.326	1188.8	1	1	H55 (1)
EA	TA	3	-65.9997	141.985	1121.4	5	5	H5 (1), H42 (1), H45 (1), H46 (1), H47 (1)
EA	TA	18	-66.1669	139.656	636.6	10	8	H5 (1), H11 (2), H50 (1), H51 (1), H52 (2), H53 (1), H54 (1), H55 (1)
EA	TA	19	-66.16	139.314	219.4	10	4	H5 (6), H11 (2), H37 (1), H56 (1)
EA	TA	37	-66.1592	140.657	676.74	4	3	H5 (2), H11 (1), H42 (1)
EA	TA	60	-66.5608	143.932	865.6	8	5	H5 (3), H23 (1), H46 (2), H55 (1), H57 (1)
EA	TA	70	-66.43	140.524	175.1	4	2	H5 (3), H49 (1)
EA	TA	71	-66.3944	140.484	929.8	2	2	H5 (1), H48 (1)
EA	TA	13A	-66.5553	143.317	204.6	2	2	H5 (1), H47 (1)
EA	TA	15B	-66.3836	139.802	407.6	10	3	H5 (7), H11 (2), H43 (1)
EA	TA	BR01	-63.52	100.87	1261	1	1	H40 (1)
EA	TA	BR02	-65.87	89.3	399.65	6	5	H5 (1), H11 (1), H42 (1), H43 (2), H44 (1)
EA	TA	BR03	-64.79	94.16	692.15	5	3	H5 (2), H41 (1), H42 (2)
EA	TA	BR04	-64.56	95.32	759.85	6	3	H5 (1), H40 (4), H41 (1)
EA	TA	BR05	-64.76	94.18	1153.3	1	1	H5 (1)
EA	TA	CEA-02	-66.0007	141.354	232.56	9	4	H5 (5), H47 (2), H73 (1), H74 (1)
EA	DS	DAV01	-68.5833	77.9667	25	13	4	H40 (1), H43 (1), H58 (10), H59 (1)
EA	TA	EA12	-66.3314	142.681	292.14	1	1	H10 (1)
EA	TA	EA13	-66.335	141.273	215.75	3	3	H42 (1), H47 (1), H64 (1)
EA	TA	EA14	-66.5169	140.001	218.98	1	1	H5 (1)
EA	TA	EA15	-66.6692	143.614	657.2	1	1	H5 (1)
EA	TA	EA16	-66.1483	140.65	212.14	2	2	H5 (1), H47 (1)
EA	TA	EA17	-66.3164	142	245.81	1	1	H42 (1)
EA	TA	EA18	-66.0139	142.716	438.56	1	1	H47 (1)
EA	TA	EA19	-66.0039	142.314	233.01	1	1	H47 (1)
EA	TA	EA20	-65.9124	143.967	363.01	1	1	H77 (1)
EA	TA	EA21	-66.5499	142.959	866.72	1	1	H47 (1)
EA	TA	EA22	-66.3384	140.029	567.78	1	1	H78 (1)
EA	TA	EA23	-66.3313	142.681	342.44	1	1	H42 (1)
EA	TA	EA24	-65.9994	139.68	277.95	1	1	H42 (1)
EA	TA	EA25	-66.547	143.283	817.1	10	5	H5 (6), H60 (1), H61 (1), H62 (1), H63 (1)
EA	TA	EA26	-66.4039	139.794	903.24	7	5	H5 (2), H11 (1), H55 (1), H68 (2), H69 (1)
EA	TA	EA27	-66.1706	139.353	667.9	10	3	H5 (8), H48 (1), H72 (1)
EA	TA	EA28	-66.5438	143.991	786.54	7	4	H5 (3), H11 (1), H42 (2), H46 (1)
EA	TA	EA29	-66.865	142.685	396.4	1	1	H67 (1)
EA	TA	EA30	-66.0003	142.014	244.57	4	3	H5 (1), H42 (2), H65 (1)
EA	TA	EA31	-66.0039	142.314	233.52	1	1	H47 (1)
EA	TA	EA32	-66.3357	143.036	683.59	8	7	H5 (1), H40 (1), H42 (2), H46 (1), H55 (1), H70 (1), H71 (1)
EA	TA	EA33	-66.1691	139.932	149.91	3	2	H5 (2), H47 (1)
EA	TA	EA34	-66.5643	142.387	383.92	4	4	H5 (1), H42 (1), H46 (1), H64 (1)
EA	TA	EA35	-66.5499	142.959	866.58	3	2	H5 (1), H55 (2)
EA	TA	EA36	-66.3211	143.976	504.28	2	2	H75 (1), H76 (1)
EA	TA	EA37	-65.9912	139.307	472.4	1	1	H47 (1)
EA	TA	EA39	-66.5618	141.262	176.9	1	1	H55 (1)
EA	TA	EA40	-66.1669	139.621	413.56	7	4	H5 (3), H11 (2), H53 (1), H66 (1)
EA	TA	EA41	-65.7069	140.597	425	3	2	H5 (1), H47 (2)
EA	RS	NIWA01	-76.6023	176.802	360	1	1	H74 (1)
EA	RS	NIWA02	-76.594	176.828	367	3	3	H5 (1), H55 (1), H85 (1)
EA	RS	NIWA03	-76.1931	176.296	447	5	4	H5 (2), H81 (1), H82 (1), H84 (1)
EA	RS	NIWA04	-76.202	176.248	449	7	6	H5 (2), H46 (1), H55 (1), H79 (1), H82 (1), H83 (1)
EA	RS	NIWA05	-73.1245	174.321	321	2	1	H82 (2)
EA	RS	NIWA06	-75.633	169.85	527.5	4	4	H5 (1), H46 (1), H79 (1), H80 (1)
EA	RS	NIWA07	-75.6242	167.321	477	6	3	H5 (1), H46 (1), H79 (4)
EA	TA	REV01	-66.8836	140.016	36.9	13	7	H5 (6), H11 (2), H40 (1), H45 (1), H48 (1), H57 (1), H69 (1)
AI	BI	SUB01	-54.503	3.241	247	3	2	H31 (2), H36 (1)
AI	BI	SUB02	-54.617	3.207	553	2	2	H30 (1), H31 (1)
AI	SSI	SUB03	-59.48	-27.288	507	3	1	H5 (3)
AI	SSI	SUB04	-57.681	-26.415	270	3	2	H5 (2), H37 (1)
AI	SSI	SUB05	-57.677	-26.424	301	1	1	H5 (1)
AI	SSI	SUB06	-57.676	-26.252	305	1	1	H38 (1)
WS	WS	BEN01	-70.869	-10.728	291	1	1	H35 (1)
WS	WS	BEN02	-70.845	-10.472	276	7	2	H32 (6), H34 (1)
WS	WS	BEN03	-70.936	-10.528	274	1	1	H32 (1)
WS	WS	BEN04	-70.952	-10.559	318	3	3	H11 (1), H32 (1), H34 (1)
WS	WS	BEN05	-70.835	-10.579	274	1	1	H33 (1)
WS	WS	BEN06	-71.092	-11.508	302	1	1	H32 (1)
WS	WS	BEN07	-71.119	-11.437	228	1	1	H32 (1)
WS	WS	BEN08	-71.125	-11.499	120	1	1	H31 (1)
WS	WS	POL01	-70.4094	-8.32167	599.4	13	2	H32 (12), H39 (1)
