# Supplementary material for: Genetic signature of Last Glacial Maximum regional refugia in a circum-Antarctic sea spider
Source: R Soc Open Sci. 2017 Oct 18;4(10):170615. doi: 10.1098/rsos.170615 (PMC5666255; doi:10.1098/rsos.170615)
Supplement: Electronic Supplementary material S3 Genebank accession numbers [file rsos170615supp3.xlsx]

## Sheet: TABLE S3
Genetic signature of Last Glacial Maximum regional refugia in a circum-Antarctic sea spider
Anna Soler-Membrives, Katrin Linse, Karen J. Miller and Claudia P. Arango
Supplementary material table 3
Hap	N/Hap	Regions	Zones	Genbank Accession #
1	1	AP	AP	MF462815
2	37	AP	AP	MF462816
3	22	AP	AP	MF462817
4	1	AP	AP	MF462818
5	87	AP, EA, AI	AP, TA, RS, SSI	MF462819
6	1	AP	AP	MF462820
7	1	AP	AP	MF462821
8	1	AP	AP	MF462822
9	1	AP	AP	MF462823
10	1	AP	AP	MF462824
11	16	AP, EA, WD	AP, TA, WD	MF462825
12	1	AP	AP	MF462826
13	2	AP	AP	MF462827
14	1	AP	AP	MF462828
15	1	AP	AP	MF462829
16	6	AP	AP	MF462830
17	1	AP	AP	MF462831
18	1	AP	AP	MF462832
19	1	AP	AP	MF462833
20	1	AP	AP	MF462834
21	4	AP	AP	MF462835
22	1	AP	AP	MF462836
23	2	AP, EA	AP, TA	MF462837
24	1	AP	AP	MF462838
25	1	AP	AP	MF462839
26	1	AP	AP	MF462840
27	1	AP	AP	MF462841
28	1	AP	AP	MF462842
29	1	AP	AP	MF462843
30	1	AI	BI	MF462844
31	4	WD, AI	WD, BI	MF462845
32	22	WD	WD	MF462846
33	1	WD	WD	MF462847
34	2	WD	WD	MF462848
35	1	WD	WD	MF462849
36	1	AI	BI	MF462850
37	2	EA, AI	TA, SSI	MF462851
38	1	AI	SSI	MF462852
39	1	WD	WD	MF462853
40	8	EA	TA, DS	MF462854
41	2	EA	TA	MF462855
42	16	EA	TA	MF462856
43	4	EA	TA, DS	MF462857
44	1	EA	TA	MF462858
45	2	EA	TA	MF462859
46	10	EA	TA, RS	MF462860
47	15	EA	TA	MF462861
48	3	EA	TA	MF462862
49	1	EA	TA	MF462863
50	1	EA	TA	MF462864
51	1	EA	TA	MF462865
52	2	EA	TA	MF462866
53	2	EA	TA	MF462867
54	1	EA	TA	MF462868
55	10	EA	TA, RS	MF462869
56	1	EA	TA	MF462870
57	2	EA	TA	MF462871
58	10	EA	DS	MF462872
59	1	EA	DS	MF462873
60	1	EA	TA	MF462874
61	1	EA	TA	MF462875
62	1	EA	TA	MF462876
63	1	EA	TA	MF462877
64	2	EA	TA	MF462878
65	1	EA	TA	MF462879
66	1	EA	TA	MF462880
67	1	EA	TA	MF462881
68	2	EA	TA	MF462882
69	2	EA	TA	MF462883
70	1	EA	TA	MF462884
71	1	EA	TA	MF462885
72	1	EA	TA	MF462886
73	1	EA	TA	MF462887
74	2	EA	TA, RS	MF462888
75	1	EA	TA	MF462889
76	1	EA	TA	MF462890
77	1	EA	TA	MF462891
78	1	EA	TA	MF462892
79	6	EA	RS	MF462893
80	1	EA	RS	MF462894
81	1	EA	RS	MF462895
82	4	EA	RS	MF462896
83	1	EA	RS	MF462897
84	1	EA	RS	MF462898
85	1	EA	RS	MF462899

## Sheet: Full1
Sample	Long	Lat	Depth	Region	Zone	Station	N/station	Hap	N/Hap	Regions	Zones
09-0004	-67.92	-68.53	-568.77	AP	AP	2001-03-01	5	1	1	AP	AP
09-0005	-67.92	-68.53	-568.77	AP	AP	2001-03-01	5	2	37	AP	AP
09-0006	-67.92	-68.53	-568.77	AP	AP	2001-03-01	5	2	37
09-0007	-67.92	-68.53	-568.77	AP	AP	2001-03-01	5	2	37
09-0202-1	-67.17	-69.45	-454.41	AP	AP	2002-03-01	2	2	37
09-0151-1	-67.98	-68.43	-590.92	AP	AP	2003-03-01	12	2	37
09-0151-10	-67.98	-68.43	-590.92	AP	AP	2003-03-01	12	2	37
09-0151-2	-67.98	-68.43	-590.92	AP	AP	2003-03-01	12	2	37
09-0151-3	-67.98	-68.43	-590.92	AP	AP	2003-03-01	12	2	37
09-0151-4	-67.98	-68.43	-590.92	AP	AP	2003-03-01	12	2	37
09-0151-6	-67.98	-68.43	-590.92	AP	AP	2003-03-01	12	2	37
09-0151-7	-67.98	-68.43	-590.92	AP	AP	2003-03-01	12	2	37
09-0151-8	-67.98	-68.43	-590.92	AP	AP	2003-03-01	12	2	37
09-0151-9	-67.98	-68.43	-590.92	AP	AP	2003-03-01	12	2	37
09-1641	-67.98	-68.43	-590.92	AP	AP	2003-03-01	12	2	37
09-0168-5	-67.98	-68.44	-585.71	AP	AP	2004-03-01	10	2	37
09-0168-6	-67.98	-68.44	-585.71	AP	AP	2004-03-01	10	2	37
09-0168-8	-67.98	-68.44	-585.71	AP	AP	2004-03-01	10	2	37
09-0168-9	-67.98	-68.44	-585.71	AP	AP	2004-03-01	10	2	37
Mah-Nau_137_04	-64.555	-63.3203	360	AP	AP	PEN01	30	2	37
Mah-Nau_137_06	-64.555	-63.3203	360	AP	AP	PEN01	30	2	37
Mah-Nau_137_07	-64.555	-63.3203	360	AP	AP	PEN01	30	2	37
Mah-Nau_137_08	-64.555	-63.3203	360	AP	AP	PEN01	30	2	37
Mah-Nau_137_18	-64.555	-63.3203	360	AP	AP	PEN01	30	2	37
Mah-Nau_137_24	-64.555	-63.3203	360	AP	AP	PEN01	30	2	37
Mah-Nau_137_44	-64.555	-63.3203	360	AP	AP	PEN01	30	2	37
Mah-Nau_137_45	-64.555	-63.3203	360	AP	AP	PEN01	30	2	37
Mah-Nau_137_48	-64.555	-63.3203	360	AP	AP	PEN01	30	2	37
Mah-Nau_137_51	-64.555	-63.3203	360	AP	AP	PEN01	30	2	37
Mah-Nau_137_54	-64.555	-63.3203	360	AP	AP	PEN01	30	2	37
Mah-Nau_137_68	-64.555	-63.3203	360	AP	AP	PEN01	30	2	37
Mah-Nau_137_71	-64.555	-63.3203	360	AP	AP	PEN01	30	2	37
Mah-Nau_137_74	-64.555	-63.3203	360	AP	AP	PEN01	30	2	37
Mah-Nau_137_78	-64.555	-63.3203	360	AP	AP	PEN01	30	2	37
Mah-Nau_137_81	-64.555	-63.3203	360	AP	AP	PEN01	30	2	37
Mah-Nau_137_92	-64.555	-63.3203	360	AP	AP	PEN01	30	2	37
Mah-Nau_123_04	-67.4753	-68.3233	490	AP	AP	PEN04	9	2	37
Mah-Nau_117_5_06	-64.0894	-62.4506	156	AP	AP	PEN05	13	2	37
09-0025	-67.92	-68.53	-568.77	AP	AP	2001-03-01	5	3	22
09-0157	-67.98	-68.43	-590.92	AP	AP	2003-03-01	12	3	22
09-0168-4	-67.98	-68.44	-585.71	AP	AP	2004-03-01	10	3	22
09-0168-7	-67.98	-68.44	-585.71	AP	AP	2004-03-01	10	3	22
ANDP-PS61-47-1	-62.525	-61.83	192	AP	AP	ANDP01	1	3	22
BIO06-235-11	-62.525	-61.827	190	AP	AP	BIO01	5	3	22
BIO06-235-3	-62.525	-61.827	190	AP	AP	BIO01	5	3	22
BIOEBS-4S-1	-62.525	-61.83	192	AP	AP	BIO01	5	3	22
LAM02-803-6	-61.391	-55.448	283	AP	AP	LAM01	2	3	22
Mah-Nau_137_09	-64.555	-63.3203	360	AP	AP	PEN01	30	3	22
Mah-Nau_137_20	-64.555	-63.3203	360	AP	AP	PEN01	30	3	22
Mah-Nau_137_41	-64.555	-63.3203	360	AP	AP	PEN01	30	3	22
Mah-Nau_137_64	-64.555	-63.3203	360	AP	AP	PEN01	30	3	22
Mah-Nau_57_04	-63.5053	-62.3442	256	AP	AP	PEN03	2	3	22
Mah-Nau_117_01	-64.0894	-62.4506	156	AP	AP	PEN05	13	3	22
Mah-Nau_117_03	-64.0894	-62.4506	156	AP	AP	PEN05	13	3	22
Mah-Nau_117_5_02	-64.0894	-62.4506	156	AP	AP	PEN05	13	3	22
Mah-Nau_117_5_04	-64.0894	-62.4506	156	AP	AP	PEN05	13	3	22
Mah-Nau_117_5_05	-64.0894	-62.4506	156	AP	AP	PEN05	13	3	22
Mah-Nau_117_5_08	-64.0894	-62.4506	156	AP	AP	PEN05	13	3	22
Mah-Nau_117_5_10	-64.0894	-62.4506	156	AP	AP	PEN05	13	3	22
Mah-Nau_24_02	-63.4	-57.1975	335	AP	AP	PEN06	2	3	22
09-0151-5	-67.98	-68.43	-590.92	AP	AP	2003-03-01	12	4	1
CEA028	-65.9997	141.985	1121.4	EA	TA	3	5	5	87
CEA061	-66.1669	139.656	636.6	EA	TA	18	10	5	87
CEA114	-66.16	139.314	219.4	EA	TA	19	10	5	87
CEA115	-66.16	139.314	219.4	EA	TA	19	10	5	87
CEA118	-66.16	139.314	219.4	EA	TA	19	10	5	87
CEA120	-66.16	139.314	219.4	EA	TA	19	10	5	87
CEA122	-66.16	139.314	219.4	EA	TA	19	10	5	87
CEA123	-66.16	139.314	219.4	EA	TA	19	10	5	87
CEA013	-66.1592	140.657	676.74	EA	TA	37	4	5	87
CEA016	-66.5553	143.317	204.6	EA	TA	37	4	5	87
CEA127	-66.5608	143.932	865.6	EA	TA	60	8	5	87
CEA128	-66.5608	143.932	865.6	EA	TA	60	8	5	87
CEA131	-66.5608	143.932	865.6	EA	TA	60	8	5	87
CEA053	-66.43	140.524	175.1	EA	TA	70	4	5	87
CEA055	-66.43	140.524	175.1	EA	TA	70	4	5	87
CEA057	-66.43	140.524	175.1	EA	TA	70	4	5	87
CEA046	-66.3944	140.484	929.8	EA	TA	71	2	5	87
09-0168-1	-67.98	-68.44	-585.71	AP	AP	2004-03-01	10	5	87
CEA003	-66.5553	143.317	204.6	EA	TA	13A	2	5	87
CEA101	-66.3836	139.802	407.6	EA	TA	15B	10	5	87
CEA103	-66.3836	139.802	407.6	EA	TA	15B	10	5	87
CEA104	-66.3836	139.802	407.6	EA	TA	15B	10	5	87
CEA105	-66.3836	139.802	407.6	EA	TA	15B	10	5	87
CEA107	-66.3836	139.802	407.6	EA	TA	15B	10	5	87
CEA108	-66.3836	139.802	407.6	EA	TA	15B	10	5	87
CEA109	-66.3836	139.802	407.6	EA	TA	15B	10	5	87
BR36	-65.87	89.3	399.65	EA	TA	BR02	6	5	87
BR24	-64.79	94.16	692.15	EA	TA	BR03	5	5	87
BRN07	-64.79	94.16	692.15	EA	TA	BR03	5	5	87
BRN09	-64.56	95.32	759.85	EA	TA	BR04	6	5	87
BR18	-64.76	94.18	1153.3	EA	TA	BR05	1	5	87
IU-2007-88a	-66.0007	141.354	232.56	EA	TA	CEA-02	9	5	87
IU-2007-88e	-66.0007	141.354	232.56	EA	TA	CEA-02	9	5	87
IU-2007-88f	-66.0007	141.354	232.56	EA	TA	CEA-02	9	5	87
IU-2007-88h	-66.0007	141.354	232.56	EA	TA	CEA-02	9	5	87
IU-2007-88i	-66.0007	141.354	232.56	EA	TA	CEA-02	9	5	87
IU2007-208	-66.5169	140.001	218.98	EA	TA	EA14	1	5	87
IU2007-129	-66.6692	143.614	657.2	EA	TA	EA15	1	5	87
IU2007-236	-66.1483	140.65	212.14	EA	TA	EA16	2	5	87
IU-2007-100a	-66.547	143.283	817.1	EA	TA	EA25	10	5	87
IU-2007-100d	-66.547	143.283	817.1	EA	TA	EA25	10	5	87
IU-2007-100e	-66.547	143.283	817.1	EA	TA	EA25	10	5	87
IU-2007-100g	-66.547	143.283	817.1	EA	TA	EA25	10	5	87
IU-2007-100h	-66.547	143.283	817.1	EA	TA	EA25	10	5	87
IU-2007-100i	-66.547	143.283	817.1	EA	TA	EA25	10	5	87
IU-2007-74a	-66.4039	139.794	903.24	EA	TA	EA26	7	5	87
IU-2007-74h	-66.4039	139.794	903.24	EA	TA	EA26	7	5	87
IU-2007-85a	-66.1706	139.353	667.9	EA	TA	EA27	10	5	87
IU-2007-85d	-66.1706	139.353	667.9	EA	TA	EA27	10	5	87
IU-2007-85e	-66.1706	139.353	667.9	EA	TA	EA27	10	5	87
IU-2007-85f	-66.1706	139.353	667.9	EA	TA	EA27	10	5	87
IU-2007-85g	-66.1706	139.353	667.9	EA	TA	EA27	10	5	87
IU-2007-85h	-66.1706	139.353	667.9	EA	TA	EA27	10	5	87
IU-2007-85i	-66.1706	139.353	682.55	EA	TA	EA27	10	5	87
IU-2007-85j	-66.1706	139.353	682.55	EA	TA	EA27	10	5	87
IU-2007-22b	-66.5438	143.991	786.54	EA	TA	EA28	7	5	87
IU-2007-22e	-66.5438	143.991	786.54	EA	TA	EA28	7	5	87
IU-2007-22f	-66.5438	143.991	786.54	EA	TA	EA28	7	5	87
IU-2007-3d	-66.0003	142.014	244.57	EA	TA	EA30	4	5	87
IU-2007-78b	-66.3357	143.036	683.59	EA	TA	EA32	8	5	87
IU-2007-33d	-66.1691	139.932	149.91	EA	TA	EA33	3	5	87
IU-2007-33e	-66.1691	139.932	149.91	EA	TA	EA33	3	5	87
IU-2007-1e	-66.5643	142.387	383.92	EA	TA	EA34	4	5	87
IU-2007-92cd	-66.5499	142.959	866.58	EA	TA	EA35	3	5	87
IU-2007-42c	-66.1669	139.621	413.56	EA	TA	EA40	7	5	87
IU-2007-42f	-66.1669	139.621	413.56	EA	TA	EA40	7	5	87
IU-2007-42j	-66.1669	139.621	413.56	EA	TA	EA40	7	5	87
IU-2007-16f	-65.7069	140.597	425	EA	TA	EA41	3	5	87
NIWA010	-76.594	176.828	367	EA	RS	NIWA02	3	5	87
NIW36808-2	-76.1931	176.296	447	EA	RS	NIWA03	5	5	87
NIW36808-3	-76.1931	176.296	447	EA	RS	NIWA03	5	5	87
NIW36883-1	-76.202	176.248	449	EA	RS	NIWA04	7	5	87
NIW36883-3	-76.202	176.248	449	EA	RS	NIWA04	7	5	87
NIW36182-1	-75.633	169.85	527.5	EA	RS	NIWA06	4	5	87
NIW36340-1	-75.6242	167.321	477	EA	RS	NIWA07	6	5	87
REV16	-66.8836	140.016	36.9	EA	TA	REV01	13	5	87
REV21	-66.8836	140.016	36.9	EA	TA	REV01	13	5	87
REV23	-66.8836	140.016	36.9	EA	TA	REV01	13	5	87
REV3	-66.8836	140.016	36.9	EA	TA	REV01	13	5	87
REV6	-66.8836	140.016	36.9	EA	TA	REV01	13	5	87
REV8	-66.8836	140.016	36.9	EA	TA	REV01	13	5	87
BIOEBS-3bS-1	-59.48	-27.288	507	AI	SSI	SUB03	3	5	87
BIOEBS-3bS-2	-59.48	-27.288	507	AI	SSI	SUB03	3	5	87
BIOEBS-3bS-3	-59.48	-27.288	507	AI	SSI	SUB03	3	5	87
LAM02-649-3	-57.681	-26.415	270	AI	SSI	SUB04	3	5	87
LAM02-649-5	-57.681	-26.415	270	AI	SSI	SUB04	3	5	87
LAM02-651-4	-57.677	-26.424	301	AI	SSI	SUB05	1	5	87
09-0168-10	-67.98	-68.44	-585.71	AP	AP	2004-03-01	10	6	1
09-0168-2	-67.98	-68.44	-585.71	AP	AP	2004-03-01	10	7	1
09-0168-3	-67.98	-68.44	-585.71	AP	AP	2004-03-01	10	8	1
09-0202-2	-67.17	-69.45	-454.41	AP	AP	2002-03-01	2	9	1
BIO06-235-10	-62.525	-61.827	190	AP	AP	BIO01	5	10	1
CEA062	-66.1669	139.656	636.6	EA	TA	18	10	11	16
CEA069	-66.1669	139.656	636.6	EA	TA	18	10	11	16
CEA116	-66.16	139.314	219.4	EA	TA	19	10	11	16
CEA119	-66.16	139.314	219.4	EA	TA	19	10	11	16
CEA015	-66.5553	143.317	204.6	EA	TA	37	4	11	16
CEA102	-66.3836	139.802	407.6	EA	TA	15B	10	11	16
CEA106	-66.3836	139.802	407.6	EA	TA	15B	10	11	16
BEN03-423-2	-70.952	-10.559	318	WD	WD	BEN04	3	11	16
BIO06-235-2	-62.525	-61.827	190	AP	AP	BIO01	5	11	16
BR30	-65.87	89.3	399.65	EA	TA	BR02	6	11	16
IU-2007-74b	-66.4039	139.794	903.24	EA	TA	EA26	7	11	16
IU-2007-22g	-66.5438	143.991	786.54	EA	TA	EA28	7	11	16
IU-2007-42h	-66.1669	139.621	413.56	EA	TA	EA40	7	11	16
IU-2007-42i	-66.1669	139.621	413.56	EA	TA	EA40	7	11	16
REV1	-66.8836	140.016	36.9	EA	TA	REV01	13	11	16
REV12	-66.8836	140.016	36.9	EA	TA	REV01	13	11	16
LAM02-803-7	-61.391	-55.448	283	AP	AP	LAM01	2	12	1
LAM02-804-16	-61.39	-55.45	273	AP	AP	LAM02	1	13	2
Mah-Nau_117_5_11	-64.0894	-62.4506	156	AP	AP	PEN05	13	13	2
Mah-Nau_117_02	-64.0894	-62.4506	156	AP	AP	PEN05	13	14	1
Mah-Nau_117_04	-64.0894	-62.4506	156	AP	AP	PEN05	13	15	1
Mah-Nau_123_01	-67.4753	-68.3233	490	AP	AP	PEN04	9	16	6
Mah-Nau_123_03	-67.4753	-68.3233	490	AP	AP	PEN04	9	16	6
Mah-Nau_123_05	-67.4753	-68.3233	490	AP	AP	PEN04	9	16	6
Mah-Nau_123_06	-67.4753	-68.3233	490	AP	AP	PEN04	9	16	6
Mah-Nau_117_5_01	-64.0894	-62.4506	156	AP	AP	PEN05	13	16	6
Mah-Nau_117_5_07	-64.0894	-62.4506	156	AP	AP	PEN05	13	16	6
Mah-Nau_123_02	-67.4753	-68.3233	490	AP	AP	PEN04	9	17	1
Mah-Nau_123_07	-67.4753	-68.3233	490	AP	AP	PEN04	9	18	1
Mah-Nau_123_09	-67.4753	-68.3233	490	AP	AP	PEN04	9	19	1
Mah-Nau_123_10	-67.4753	-68.3233	490	AP	AP	PEN04	9	20	1
Mah-Nau_137_02	-64.555	-63.3203	360	AP	AP	PEN01	30	21	4
Mah-Nau_137_05	-64.555	-63.3203	360	AP	AP	PEN01	30	21	4
Mah-Nau_137_10	-64.555	-63.3203	360	AP	AP	PEN01	30	21	4
Mah-Nau_137_29	-64.555	-63.3203	360	AP	AP	PEN01	30	21	4
Mah-Nau_137_03	-64.555	-63.3203	360	AP	AP	PEN01	30	22	1
CEA129	-66.5608	143.932	865.6	EA	TA	60	8	23	2
Mah-Nau_137_21	-64.555	-63.3203	360	AP	AP	PEN01	30	23	2
Mah-Nau_137_47	-64.555	-63.3203	360	AP	AP	PEN01	30	24	1
Mah-Nau_137_61	-64.555	-63.3203	360	AP	AP	PEN01	30	25	1
Mah-Nau_137_82	-64.555	-63.3203	360	AP	AP	PEN01	30	26	1
Mah-Nau_24_03	-63.4	-57.1975	335	AP	AP	PEN06	2	27	1
Mah-Nau_57_05	-63.5053	-62.3442	256	AP	AP	PEN03	2	28	1
Mah-Nau_63_03	-64.4153	-64.4019	353	AP	AP	PEN02	1	29	1
BEN03-15-3	-54.617	3.207	553	AI	BI	SUB02	2	30	1
BEN03-624-1	-71.125	-11.499	120	WD	WD	BEN08	1	31	4
BENP-03-03-1	-54.503	3.241	247	AI	BI	SUB01	3	31	4
BENP-03-03-3	-54.503	3.241	247	AI	BI	SUB01	3	31	4
BEN03-15-5	-54.617	3.207	553	AI	BI	SUB02	2	31	4
BEN03-844-1	-70.845	-10.472	276	WD	WD	BEN02	7	32	22
BEN03-844-1-2	-70.845	-10.472	276	WD	WD	BEN02	7	32	22
BEN03-844-2	-70.845	-10.472	276	WD	WD	BEN02	7	32	22
BEN03-844-4	-70.845	-10.472	276	WD	WD	BEN02	7	32	22
BEN03-844-5	-70.845	-10.472	276	WD	WD	BEN02	7	32	22
BEN03-844-6	-70.845	-10.472	276	WD	WD	BEN02	7	32	22
BEN03-202-1	-70.936	-10.528	274	WD	WD	BEN03	1	32	22
BEN03-423-4	-70.952	-10.559	318	WD	WD	BEN04	3	32	22
BEN03-261-2	-71.092	-11.508	302	WD	WD	BEN06	1	32	22
BEN03-576-12	-71.119	-11.437	228	WD	WD	BEN07	1	32	22
POL41	-70.4094	-8.32167	599.4	WD	WD	POL01	13	32	22
POL42	-70.4094	-8.32167	599.4	WD	WD	POL01	13	32	22
POL43	-70.4094	-8.32167	599.4	WD	WD	POL01	13	32	22
POL44	-70.4094	-8.32167	599.4	WD	WD	POL01	13	32	22
POL45	-70.4094	-8.32167	599.4	WD	WD	POL01	13	32	22
POL46	-70.4094	-8.32167	599.4	WD	WD	POL01	13	32	22
POL47	-70.4094	-8.32167	599.4	WD	WD	POL01	13	32	22
POL48	-70.4094	-8.32167	599.4	WD	WD	POL01	13	32	22
POL49	-70.4094	-8.32167	599.4	WD	WD	POL01	13	32	22
POL51	-70.4094	-8.32167	599.4	WD	WD	POL01	13	32	22
POL52	-70.4094	-8.32167	599.4	WD	WD	POL01	13	32	22
POL55	-70.4094	-8.32167	599.4	WD	WD	POL01	13	32	22
BEN03-231-9	-70.835	-10.579	274	WD	WD	BEN05	1	33	1
BEN03-844-3	-70.845	-10.472	276	WD	WD	BEN02	7	34	2
BEN03-423-3	-70.952	-10.559	318	WD	WD	BEN04	3	34	2
BEN03-567-1	-70.869	-10.728	291	WD	WD	BEN01	1	35	1
BENP-03-03-04	-54.503	3.241	247	AI	BI	SUB01	3	36	1
CEA124	-66.16	139.314	219.4	EA	TA	19	10	37	2
LAM02-649-4	-57.681	-26.415	270	AI	SSI	SUB04	3	37	2
LAM02-757	-57.676	-26.252	305	AI	SSI	SUB06	1	38	1
POL53	-70.4094	-8.32167	599.4	WD	WD	POL01	13	39	1
BR01	-63.52	100.87	1261	EA	TA	BR01	1	40	8
BR09	-64.56	95.32	759.85	EA	TA	BR04	6	40	8
BR10	-64.56	95.32	759.85	EA	TA	BR04	6	40	8
BR11	-64.56	95.32	759.85	EA	TA	BR04	6	40	8
BRN14	-64.56	95.32	759.85	EA	TA	BR04	6	40	8
DAV18	-68.5833	77.9667	25	EA	DS	DAV01	13	40	8
IU-2007-78h	-66.3357	143.036	683.59	EA	TA	EA32	8	40	8
REV7	-66.8836	140.016	36.9	EA	TA	REV01	13	40	8
BR22	-64.79	94.16	692.15	EA	TA	BR03	5	41	2
BRN05	-64.56	95.32	759.85	EA	TA	BR04	6	41	2
CEA025	-65.9997	141.985	1121.4	EA	TA	3	5	42	16
CEA014	-66.5553	143.317	204.6	EA	TA	37	4	42	16
BR33	-65.87	89.3	399.65	EA	TA	BR02	6	42	16
BR23	-64.79	94.16	692.15	EA	TA	BR03	5	42	16
BRN03	-64.79	94.16	692.15	EA	TA	BR03	5	42	16
IU2007-196	-66.335	141.273	215.75	EA	TA	EA13	3	42	16
IU2007-166	-66.3164	142	245.81	EA	TA	EA17	1	42	16
IU2007-160	-66.3313	142.681	342.44	EA	TA	EA23	1	42	16
IU2007-38a	-65.9994	139.68	277.95	EA	TA	EA24	1	42	16
IU-2007-22a	-66.5438	143.991	786.54	EA	TA	EA28	7	42	16
IU-2007-22d	-66.5438	143.991	786.54	EA	TA	EA28	7	42	16
IU-2007-3h	-66.0003	142.014	244.57	EA	TA	EA30	4	42	16
IU-2007-3j	-66.0003	142.014	244.57	EA	TA	EA30	4	42	16
IU-2007-78e	-66.3357	143.036	683.59	EA	TA	EA32	8	42	16
IU-2007-78j	-66.3357	143.036	683.59	EA	TA	EA32	8	42	16
IU-2007-1c	-66.5643	142.387	383.92	EA	TA	EA34	4	42	16
CEA110	-66.3836	139.802	407.6	EA	TA	15B	10	43	4
BR29	-65.87	89.3	399.65	EA	TA	BR02	6	43	4
BR32	-65.87	89.3	399.65	EA	TA	BR02	6	43	4
DAV15	-68.5833	77.9667	25	EA	DS	DAV01	13	43	4
BR31	-65.87	89.3	399.65	EA	TA	BR02	6	44	1
CEA026	-65.9997	141.985	1121.4	EA	TA	3	5	45	2
REV19	-66.8836	140.016	36.9	EA	TA	REV01	13	45	2
CEA027	-65.9997	141.985	1121.4	EA	TA	3	5	46	10
CEA126	-66.5608	143.932	865.6	EA	TA	60	8	46	10
CEA133	-66.5608	143.932	865.6	EA	TA	60	8	46	10
IU2007-289	-66.3314	142.681	292.14	EA	TA	EA12	1	46	10
IU-2007-22c	-66.5438	143.991	786.54	EA	TA	EA28	7	46	10
IU-2007-78g	-66.3357	143.036	683.59	EA	TA	EA32	8	46	10
IU-2007-1b	-66.5643	142.387	383.92	EA	TA	EA34	4	46	10
NIW36883-2	-76.202	176.248	449	EA	RS	NIWA04	7	46	10
NIW36182-2	-75.633	169.85	527.5	EA	RS	NIWA06	4	46	10
NIW36340-5	-75.6242	167.321	477	EA	RS	NIWA07	6	46	10
CEA072	-66.1592	140.657	777.9	EA	TA	1	1	47	15
CEA029	-65.9997	141.985	1121.4	EA	TA	3	5	47	15
CEA002	-66.1592	140.657	676.74	EA	TA	13A	2	47	15
IU-2007-88c	-66.0007	141.354	232.56	EA	TA	CEAMARC-02	9	47	15
IU-2007-88g	-66.0007	141.354	232.56	EA	TA	CEAMARC-02	9	47	15
IU2007-199	-66.335	141.273	215.75	EA	TA	EA13	3	47	15
IU2007-235	-66.1483	140.65	212.14	EA	TA	EA16	2	47	15
IU2007-124	-66.0139	142.716	438.56	EA	TA	EA18	1	47	15
IU2007-216	-66.0039	142.314	233.01	EA	TA	EA19	1	47	15
IU2007-110	-66.5499	142.959	866.72	EA	TA	EA21	1	47	15
IU-2007-217a	-66.0039	142.314	233.52	EA	TA	EA31	1	47	15
IU-2007-33b	-66.1691	139.932	149.91	EA	TA	EA33	3	47	15
IU-2007-97a	-65.9912	139.307	472.4	EA	TA	EA37	1	47	15
IU-2007-16h	-65.7069	140.597	425	EA	TA	EA41	3	47	15
IU-2007-16i	-65.7069	140.597	425	EA	TA	EA41	3	47	15
CEA045	-66.3944	140.484	929.8	EA	TA	71	2	48	3
IU-2007-85c	-66.1706	139.353	667.9	EA	TA	EA27	10	48	3
REV5	-66.8836	140.016	36.9	EA	TA	REV01	13	48	3
CEA056	-66.43	140.524	175.1	EA	TA	70	4	49	1
CEA059	-66.1669	139.656	636.6	EA	TA	18	10	50	1
CEA063	-66.1669	139.656	636.6	EA	TA	18	10	51	1
CEA064	-66.1669	139.656	636.6	EA	TA	18	10	52	2
CEA065	-66.1669	139.656	636.6	EA	TA	18	10	52	2
CEA066	-66.1669	139.656	636.6	EA	TA	18	10	53	2
IU-2007-42d	-66.1669	139.621	413.56	EA	TA	EA40	7	53	2
CEA068	-66.1669	139.656	636.6	EA	TA	18	10	54	1
CEA080	-65.9994	141.326	1188.8	EA	TA	2	1	55	10
CEA070	-66.1669	139.656	636.6	EA	TA	18	10	55	10
CEA130	-66.5608	143.932	865.6	EA	TA	60	8	55	10
IU-2007-74c	-66.4039	139.794	903.24	EA	TA	EA26	7	55	10
IU-2007-78c	-66.3357	143.036	683.59	EA	TA	EA32	8	55	10
IU-2007-92cb	-66.5499	142.959	866.58	EA	TA	EA35	3	55	10
IU-2007-92cf	-66.5499	142.959	866.58	EA	TA	EA35	3	55	10
IU-2007-77c	-66.5618	141.262	176.9	EA	TA	EA39	1	55	10
NIWSP36596-1	-76.594	176.828	367	EA	RS	NIWA02	3	55	10
NIW36883-5	-76.202	176.248	449	EA	RS	NIWA04	7	55	10
CEA117	-66.16	139.314	219.4	EA	TA	19	10	56	1
CEA132	-66.5608	143.932	865.6	EA	TA	60	8	57	2
REV10	-66.8836	140.016	36.9	EA	TA	REV01	13	57	2
DAV05	-68.5833	77.9667	25	EA	DS	DAV01	13	58	10
DAV06	-68.5833	77.9667	25	EA	DS	DAV01	13	58	10
DAV07	-68.5833	77.9667	25	EA	DS	DAV01	13	58	10
DAV08	-68.5833	77.9667	25	EA	DS	DAV01	13	58	10
DAV09	-68.5833	77.9667	25	EA	DS	DAV01	13	58	10
DAV12	-68.5833	77.9667	25	EA	DS	DAV01	13	58	10
DAV13	-68.5833	77.9667	25	EA	DS	DAV01	13	58	10
DAV14	-68.5833	77.9667	25	EA	DS	DAV01	13	58	10
DAV16	-68.5833	77.9667	25	EA	DS	DAV01	13	58	10
DAV17	-68.5833	77.9667	25	EA	DS	DAV01	13	58	10
DAV10	-68.5833	77.9667	25	EA	DS	DAV01	13	59	1
IU-2007-100b	-66.547	143.283	817.1	EA	TA	EA25	10	60	1
IU-2007-100c	-66.547	143.283	817.1	EA	TA	EA25	10	61	1
IU-2007-100f	-66.547	143.283	817.1	EA	TA	EA25	10	62	1
IU-2007-100j	-66.547	143.283	817.1	EA	TA	EA25	10	63	1
IU2007-195	-66.335	141.273	215.75	EA	TA	EA13	3	64	2
IU-2007-1a	-66.5643	142.387	383.92	EA	TA	EA34	4	64	2
IU-2007-3g	-66.0003	142.014	244.57	EA	TA	EA30	4	65	1
IU-2007-42g	-66.1669	139.621	413.56	EA	TA	EA40	7	66	1
IU-2007-72f	-66.865	142.685	396.4	EA	TA	EA29	1	67	1
IU-2007-74e	-66.4039	139.794	903.24	EA	TA	EA26	7	68	2
IU-2007-74g	-66.4039	139.794	903.24	EA	TA	EA26	7	68	2
IU-2007-74f	-66.4039	139.794	903.24	EA	TA	EA26	7	69	2
REV9	-66.8836	140.016	36.9	EA	TA	REV01	13	69	2
IU-2007-78d	-66.3357	143.036	683.59	EA	TA	EA32	8	70	1
IU-2007-78i	-66.3357	143.036	683.59	EA	TA	EA32	8	71	1
IU-2007-85b	-66.1706	139.353	667.9	EA	TA	EA27	10	72	1
IU-2007-88b	-66.0007	141.354	232.56	EA	TA	CEAMARC-02	9	73	1
IU-2007-88d	-66.0007	141.354	232.56	EA	TA	CEAMARC-02	9	74	2
NIW36681	-76.6023	176.802	360	EA	RS	NIWA01	1	74	2
IU-2007-94a	-66.3211	143.976	504.28	EA	TA	EA36	2	75	1
IU-2007-94b	-66.3211	143.976	504.28	EA	TA	EA36	2	76	1
IU2007-333	-65.9124	143.967	363.01	EA	TA	EA20	1	77	1
IU2007-65	-66.3384	140.029	567.78	EA	TA	EA22	1	78	1
NIW36883-4	-76.202	176.248	449	EA	RS	NIWA04	7	79	6
NIW36182	-75.633	169.85	527.5	EA	RS	NIWA06	4	79	6
NIW36340-2	-75.6242	167.321	477	EA	RS	NIWA07	6	79	6
NIW36340-3	-75.6242	167.321	477	EA	RS	NIWA07	6	79	6
NIW36340-4	-75.6242	167.321	477	EA	RS	NIWA07	6	79	6
NIW36340-6	-75.6242	167.321	477	EA	RS	NIWA07	6	79	6
NIW36182-3	-75.633	169.85	527.5	EA	RS	NIWA06	4	80	1
NIW36808-1	-76.1931	176.296	447	EA	RS	NIWA03	5	81	1
NIWA008	-76.1931	176.296	447	EA	RS	NIWA03	5	82	4
NIWA006	-76.202	176.248	449	EA	RS	NIWA04	7	82	4
NIWA004	-73.1245	174.321	321	EA	RS	NIWA05	2	82	4
NIWA005	-73.1245	174.321	321	EA	RS	NIWA05	2	82	4
NIWA007	-76.202	176.248	449	EA	RS	NIWA04	7	83	1
NIWA009	-76.1931	176.296	447	EA	RS	NIWA03	5	84	1
NIWSP36596-2	-76.594	176.828	367	EA	RS	NIWA02	3	85	1
